# Supplementary material for: Learning Curve for Starting a Successful Single-Centre TAVR Programme with Multiple Devices: Early and Mid-Term Follow-Up
Source: J Clin Med. 2024 Feb 14;13(4):1088. doi: 10.3390/jcm13041088 (PMC10889517; doi:10.3390/jcm13041088)
Supplement: Supplementary file 1 [file jcm-13-01088-s001.zip]

Archive with 1 entries (1 files):
- jcm-2857689-supplementary.pdf
